# Supplementary material for: Differential Selective Pressures Experienced by the Aurora Kinase Gene Family
Source: Int J Mol Sci. 2017 Dec 28;19(1):72. doi: 10.3390/ijms19010072 (PMC5796022; doi:10.3390/ijms19010072)
Supplement: Supplementary file 1 [file ijms-19-00072-s001.zip]

Archive with 10 entries (10 files):
- FigureS6wLegendRev.tif
- FigureS7wLegendRev.tif
- FigureS8AKBCalignwLegend.pdf
- FigureS9AKABalignwLegend.pdf
- FigureS10AKACalignwLegend.pdf
- FigureS1wlegend.pdf
- FigureS2AKABCalignwLegend.pdf
- FigureS3AKAalignwLegend.pdf
- FigureS4AKBalignmentwLegend.pdf
- FigureS5AKCalignwLegend.pdf
